# Supplementary material for: Ultrasonic Aspiration-Acquired Glioblastoma Tissue Preserves Lymphocyte Phenotype and Viability, Supporting Its Use for Immunological Studies
Source: Cancers (Basel). 2025 Feb 11;17(4):603. doi: 10.3390/cancers17040603 (PMC11853073; doi:10.3390/cancers17040603)
Supplement: Supplementary file 1 [file cancers-17-00603-s001.zip]

Archive with 2 entries (2 files):
- cancers-3304405-supplementary-figures.pdf
- cancers-3304405-supplementary-tables.pdf
